# Supplementary material for: The R251K Substitution in Viral Protein PB2 Increases Viral Replication and Pathogenicity of Eurasian Avian-like H1N1 Swine Influenza Viruses
Source: Viruses. 2020 Jan 2;12(1):52. doi: 10.3390/v12010052 (PMC7019279; doi:10.3390/v12010052)
Supplement: Supplementary file 1 [file viruses-12-00052-s001.zip]

Archive with 1 entries (1 files):
- viruses-666310-supplementary.pdf
